# Supplementary material for: Urine Nephrin and Podocalyxin Reflecting Podocyte Damage and Severity of Kidney Disease in Various Glomerular Diseases—A Cross-Sectional Study
Source: J Clin Med. 2024 Jun 12;13(12):3432. doi: 10.3390/jcm13123432 (PMC11205118; doi:10.3390/jcm13123432)
Supplement: Supplementary file 1 [file jcm-13-03432-s001.zip]

Archive with 1 entries (1 files):
- jcm-3006435-supplementary.pdf
